# Supplementary material for: Genetic background and PfKelch13 affect artemisinin susceptibility of PfCoronin mutants in Plasmodium falciparum
Source: PLoS Genet. 2020 Dec 28;16(12):e1009266. doi: 10.1371/journal.pgen.1009266 (PMC7793257; doi:10.1371/journal.pgen.1009266)
Supplement: S5 Table — Geographical distribution of naturally occurring non-synonymous polymorphisms of pfcoronin, PF3D7_1433800 and pfkelch13 in African countries (green columns) and Southeast Asia (orange columns) based on PF3K database. (XLSX) [file pgen.1009266.s015.xlsx]

## Sheet: pfcoronin
Position	REF	ALT	AA	Congo	Gambia	Ghana	Malawi	Senegal	Cambodia (North)	Cambodia (West)	Thailand	Vietnam	Ref freq (Total)
	(3D7)		change
2092279	C	G	N17K	1	1	1	0.989	1	1	1	1	1	0.999
2092606	G	A	V62M	1	1	0.986	0.978	0.991	1	1	1	1	0.995
2092648	C	T,G	P76S	0.9	0.977	0.774	0.967	0.843	1	1	1	1	0.921
2092751	A	C	N110T	1	1	0.995	1	1	1	1	1	1	1
2092768	G	A	D116N	0.975	1	1	1	1	1	1	1	1	1
2092969	A	G	S183G	0.25	0.465	0.47	0.122	0.546	0.787	0.606	0.954	0.97	0.558
2093131	A	C	N237H	1	1	1	1	1	1	1	1	1	1
2093209	G	T	A263S	1	1	1	0.989	1	1	1	1	1	0.999
2093533	A	T	T371S	1	1	1	0.989	1	1	1	1	1	0.999
2093585	A	T	K388M	0.975	1	0.991	0.989	1	1	1	1	1	0.998
2093629	C	G	Q403E	0.975	1	1	1	1	1	1	1	1	0.999
2093687	G	A	G422D	1	1	1	1	1	1	1	1	1	1
2093690	C	A,G	S423Y	1	1	0.995	1	1	1	1	1	1	1
2093692	G	A	V424I	0.875	0.86	0.664	0.944	0.731	0.902	0.873	0.835	0.939	0.818
2093724	C	A,G	F434L	0.925	0.907	0.982	0.956	0.926	1	1	1	1	0.976
2093747	A	G	E442G	1	1	1	1	1	1	1	1	1	1
2093770	G	A	E450K	0.975	1	0.982	1	1	1	1	1	1	0.994
2093792	C	T	A457V	1	1	1	1	1	1	1	1	1	0.999
2093794	G	A	D458N	1	1	1	1	1	1	1	1	1	0.998
2093808	A	C	Q462H	1	1	1	1	1	1	1	1	1	1
2093831	G	C	G470A	1	1	0.995	1	1	1	1	1	1	1
2093859	T	A	F479L	1	1	1	1	1	1	1	1	1	1
2093879	T	G	V486G	1	1	0.995	1	1	1	1	1	1	1
2093926	A	C	I502L	1	1	0.995	1	1	1	1	1	1	1
2093977	G	A	E519K	1	1	1	1	1	1	1	1	1	0.987
2093982	T	G	N520K	1	1	0.995	1	0.991	1	1	1	1	0.999
2094058	G	A,*	D546N	1	1	0.986	1	1	1	1	1	1	0.997
2094061	GATAATA	GATAATAATAATA,GATA,	D547N	0.975	0.953	0.991	1	0.991	0.97	1	0.982	0.924	0.984
		GATAATAATA,G,
		GATAATAATAATAATA,AATAATA
2094068	A	G	N549S	1	1	1	1	1	1	1	1	1	1
2094082	G	*,A	D554N	1	1	1	1	1	1	1	1	1	0.999
2094100	G	A	E560K	1	1	1	0.989	1	1	1	1	1	0.999
2094104	A	T	E561V	1	1	1	0.989	1	1	1	1	1	0.999
2094118	C	A	L566I	1	1	1	1	0.991	1	1	1	1	1
2094125	A	C	H568P	0.975	1	1	1	1	1	1	1	1	1
2094129	A	G	I569M	1	1	1	1	1	1	1	1	1	0.999
2094136	A	G	I572V	1	1	1	1	1	0.976	1	1	1	0.997
2094181	G	A	D587N	1	1	1	1	1	1	1	1	1	1

## Sheet: PF3D7_1433800
Position	REF (3D7)	ALT	AA	Congo	Gambia	Ghana	Malawi	Senegal	Cambodia (North)	Cambodia (West)	Thailand	Vietnam	Ref freq (Total)
			change
1350335	A	T	V2682D	1	1	1	1	1	1	1	1	1	1
1350420	A	C	S2654A	1	1	1	1	1	1	1	1	1	1
1350457	G	C	I2641M	1	1	0.995	1	1	1	1	1	1	1
1350529	G	A,C	N2617K	1	1	1	1	1	1	1	1	1	1
1350542	T	C	K2613R	1	1	1	1	1	1	1	1	1	0.999
1350608	T	C	N2591S	1	0.977	1	1	1	1	1	1	1	1
1350693	T	C	T2563A	1	1	1	1	1	1	1	1	1	1
1350701	C	G	S2560T	1	1	0.995	1	1	1	1	1	1	0.999
1350747	A	G	C2545R	1	1	1	1	1	1	1	1	1	1
1350749	A	G	L2544S	1	1	1	1	1	1	1	1	1	1
1350759	T	A	S2541C	1	1	1	1	1	0.994	1	1	0.985	0.999
1350762	T	C	S2540G	1	1	1	1	1	1	1	1	1	1
1350787	C	T	M2531I	1	0.93	0.991	1	0.991	1	1	1	1	0.996
1350852	A	C	F2510V	1	1	1	1	1	1	1	1	1	1
1350855	A	G	S2509P	1	1	1	1	1	1	1	1	0.985	1
1350933	T	C	S2483G	1	1	1	1	0.991	1	1	1	1	1
1350978	A	T	F2468I	1	1	0.995	1	1	1	1	1	1	1
1350998	A	G	V2461A	1	1	1	1	1	1	1	1	1	1
1350999	C	A	V2461L	1	1	1	1	1	1	1	1	1	1
1351003	C	T,G	K2459N	1	1	1	1	1	1	1	1	1	1
1351010	C	T	R2457K	1	1	0.995	1	1	1	1	1	1	1
1351039	T	C	I2447M	1	1	0.995	1	1	1	1	1	1	0.999
1351041	T	C	I2447V	1	1	1	1	1	1	1	1	1	1
1351045	A	T	D2445E	1	0.977	1	1	1	0.97	0.986	1	1	0.995
1351046	T	C	D2445G	1	1	1	1	1	1	1	1	1	1
1351050	T	C	N2444D	0	0	0	0	0	0	0	0	0	0.005
1351065	G	A	P2439S	1	1	1	1	1	1	1	1	1	1
1351143	C	*,T	E2413K	1	0.977	0.977	0.989	1	1	1	1	1	0.995
1351150	A	*,T	H2410Q	1	0.977	0.986	0.989	1	1	1	0.982	1	0.995
1351153	T	*,A	E2409D	1	0.977	0.972	0.978	0.981	1	1	0.982	1	0.992
1351162	A	*,T	H2406Q	1	0.927	0.902	0.881	0.863	0.979	0.957	0.975	1	0.942
1351164	G	*,T	H2406N	1	0.927	0.901	0.877	0.863	0.979	0.957	0.975	1	0.942
1351165	T	*,A	E2405D	1	0.951	0.902	0.877	0.863	0.979	0.957	0.975	1	0.943
1351174	A	*,T	H2402Q	1	1	0.935	0.944	0.944	0.994	0.986	1	1	0.98
1351176	G	*,A,T	H2402Y	1	1	0.939	0.977	0.944	0.994	0.986	1	1	0.984
1351186	A	T,*	H2398Q	0.075	0.93	0.576	0.278	0.315	0.451	0.425	0.11	0.273	0.433
1351197	A	C,*	L2395V	0.95	1	0.959	0.944	0.907	0.951	0.982	0.954	0.848	0.963
1351198	T	A,*	K2394N	0.075	0.953	0.567	0.27	0.311	0.451	0.425	0.11	0.273	0.434
1351206	T	*,C	N2392D	1	1	0.949	0.989	0.953	0.994	0.986	1	1	0.982
1351209	A	*,C	L2391V	1	1	0.949	0.989	0.953	0.994	0.986	1	1	0.982
1351225	A	T,*	D2385E	1	1	1	1	0.907	1	1	1	1	0.995
1351249	T	A,*	E2377D	1	1	0.995	0.977	1	0.994	0.995	1	1	0.995
1351280	G	T,*,A	A2367E	1	1	1	0.989	0.991	1	1	1	1	0.998
1351307	T	C	K2358R	1	1	1	1	1	1	1	1	1	1
1351310	T	C	E2357G	1	1	1	1	1	1	1	1	1	1
1351324	G	C	I2352M	1	1	0.995	1	1	1	1	1	1	1
1351353	A	C	F2343V	1	1	1	1	1	0.994	1	1	1	0.999
1351355	A	G	L2342S	1	0.953	1	1	0.981	1	1	1	1	0.998
1351361	G	C	T2340R	1	1	1	1	1	1	1	1	1	1
1351362	T	G	T2340P	1	1	1	1	1	0.988	1	1	1	0.999
1351377	A	T	Y2335N	1	1	1	1	1	1	1	1	1	0.999
1351416	A	C	Y2322D	1	1	1	1	1	1	1	1	1	1
1351437	G	C	H2315D	1	1	1	1	1	1	1	1	1	1
1351450	C	A	K2310N	1	1	1	1	1	0.945	0.869	0.761	0.727	0.952
1351479	T	C	N2301D	1	1	0.991	1	1	1	1	1	1	0.999
1351521	C	T	A2287T	1	0.977	0.995	1	1	1	1	1	1	0.997
1351524	T	A	N2286Y	1	1	1	1	1	1	1	1	1	1
1351529	T	G	N2284T	1	1	0.995	1	1	1	1	1	1	0.999
1351542	A	G	C2280R	1	1	1	1	1	1	1	1	1	1
1351551	G	C	Q2277E	1	1	1	1	1	1	1	1	1	1
1351552	G	C	I2276M	1	1	1	0.844	1	1	1	1	1	0.987
1351605	T	C	I2259V	1	1	1	1	1	1	1	1	1	1
1351645	G	C,T	N2245K	1	1	0.995	1	1	1	1	1	1	0.999
1351675	A	C	I2235M	0.9	0.977	0.968	1	0.991	1	1	1	1	0.992
1351747	T	G	E2211D	1	1	1	1	1	1	1	1	1	1
1351824	A	T	S2186T	1	1	0.995	1	1	1	1	1	1	1
1351986	G	A	H2132Y	1	0.977	1	1	1	1	1	1	1	1
1351993	A	C,G	F2129L	1	1	1	1	1	1	1	1	1	1
1352007	G	C	Q2125E	1	1	0.995	1	1	1	1	1	1	1
1352015	T	C	E2122G	1	1	0.991	1	1	1	1	1	1	0.999
1352019	C	G	V2121L	1	1	1	1	0.991	1	1	1	1	1
1352055	A	T	Y2109N	1	1	1	0.989	1	1	1	1	1	1
1352060	T	C	Q2107R	1	1	1	1	1	1	1	1	1	1
1352092	A	C	I2096M	1	1	1	1	1	1	1	1	1	0.999
1352160	T	A	N2074Y	1	1	1	1	1	1	1	1	1	1
1352170	A	C	D2070E	1	1	1	1	1	1	1	1	1	0.997
1352172	C	T	D2070N	1	1	1	1	1	1	1	1	1	0.999
1352177	T	C	N2068S	1	1	0.995	1	1	1	1	1	1	1
1352188	T	A	K2064N	1	1	1	1	1	1	0.973	0.991	1	0.994
1352204	G	T	T2059K	1	1	1	1	1	1	1	1	1	1
1352205	T	G	T2059P	1	1	1	1	1	1	1	1	1	1
1352210	G	A	T2057I	1	1	1	0.989	1	1	1	1	1	1
1352351	A	*,C	M2010R	1	1	1	0.989	1	1	1	1	1	0.997
1352358	A	*,C	L2008V	1	1	1	0.989	1	1	1	1	1	0.997
1352547	T	C	K1945E	1	1	1	1	1	1	1	1	1	1
1352553	C	T	G1943R	1	1	0.977	1	0.991	1	1	1	1	0.993
1352555	T	A	D1942V	1	1	1	0.989	1	1	1	1	1	0.998
1352558	G	T	T1941K	1	1	1	1	1	1	1	1	1	1
1352584	C	A,T	M1932I	1	1	1	1	1	1	1	1	1	0.999
1352591	A	G	F1930S	1	1	1	1	1	1	1	1	1	1
1352592	A	G	F1930L	1	1	1	1	0.991	1	1	1	1	1
1352606	C	T	G1925E	1	1	1	1	0.991	1	1	1	1	0.998
1352622	C	T,A	D1920N	1	1	1	1	1	1	1	1	1	1
1352641	T	A	K1913N	1	1	1	1	1	1	1	0.982	1	0.999
1352667	A	G	F1905L	1	1	1	1	1	1	1	1	1	1
1352681	T	C	K1900R	1	1	1	1	0.889	1	1	1	1	0.993
1352692	T	G	K1896N	1	1	1	1	1	1	1	1	1	1
1352717	G	T	T1888N	1	1	0.995	1	1	1	1	1	1	1
1352725	G	A,T	N1885K	1	1	1	1	1	0.976	0.882	0.89	1	0.977
1352735	G	T	A1882E	1	1	1	0.989	1	1	1	1	1	0.999
1352738	A	G	F1881S	1	1	1	1	1	0.963	0.968	0.872	0.924	0.979
1352745	C	T,*	E1879K	1	1	1	1	1	1	1	1	1	1
1352751	A	*,C	F1877V	1	1	1	1	1	1	1	1	1	0.999
1352758	G	*,T	F1874L	1	1	1	1	1	1	1	1	1	1
1352761	T	A,*	E1873D	1	1	1	1	1	1	1	1	1	0.999
1352775	C	G	E1869Q	1	1	0.995	1	1	1	1	1	1	1
1352785	G	T	F1865L	1	1	1	1	1	1	1	1	1	1
1352795	A	C	F1862C	1	1	1	1	1	1	1	1	1	1
1352814	T	A	I1856L	0.975	1	0.991	1	1	1	1	1	1	0.992
1352815	C	A,G	E1855D	0.975	1	0.986	1	1	1	1	1	1	0.992
1352817	C	G	E1855Q	1	1	0.995	1	1	1	1	1	1	1
1352820	T	C	K1854E	0.975	1	0.991	1	1	1	1	1	1	0.992
1352821	G	T,C	F1853L	0.975	1	0.991	1	1	1	1	1	1	0.993
1352838	C	T,G	E1848K	1	0.977	1	1	1	1	1	1	1	1
1352882	C	T	G1833D	1	1	0.991	1	1	1	1	1	1	0.999
1352884	A	T	D1832E	1	0.977	1	1	1	1	1	1	1	1
1352889	T	C	I1831V	1	1	1	1	1	1	1	1	1	1
1352934	T	A	I1816F	1	1	1	1	1	1	1	1	1	1
1352959	T	A	Q1807H	1	1	1	1	0.991	1	1	1	1	1
1352996	C	A	G1795V	1	1	0.995	1	1	1	1	1	1	0.999
1353009	C	T	D1791N	1	1	1	1	1	1	1	1	1	1
1353012	G	A	H1790Y	1	1	1	1	1	1	1	1	1	1
1353041	A	C	M1780R	1	1	1	1	1	0.994	1	1	1	1
1353071	C	T	G1770D	0.925	0.977	0.94	0.933	0.972	0.988	0.973	0.963	0.985	0.959
1353095	A	G	L1762P	1	1	1	1	0.991	1	1	1	1	0.999
1353108	C	T	E1758K	1	1	1	1	1	1	1	1	1	1
1353109	A	T	N1757K	1	1	1	1	1	1	1	1	1	1
1353114	T	C	I1756V	1	1	1	1	1	1	1	1	1	1
1353133	G	A,C	H1749Q	1	1	1	1	1	1	1	1	1	1
1353198	A	T	L1728I	1	1	1	0.989	1	1	1	1	1	1
1353222	T	C	K1720E	1	1	1	1	1	1	1	1	1	1
1353224	G	A,T	T1719I	1	1	0.995	1	1	1	1	1	1	1
1353227	T	A	D1718V	0.975	1	1	1	1	1	1	1	1	1
1353233	T	C	K1716R	1	1	1	1	1	0.988	0.964	1	0.985	0.995
1353235	G	C	D1715E	1	1	0.995	1	1	1	1	1	1	0.998
1353258	G	T	Q1708K	1	1	1	1	1	1	1	1	1	1
1353273	T	C	T1703A	1	1	1	1	1	1	1	1	1	0.999
1353274	T	A	E1702D	1	1	1	1	1	1	1	1	1	1
1353302	T	C	E1693G	1	1	1	1	1	1	1	1	1	0.999
1353311	C	T	S1690N	1	1	0.995	1	1	1	1	1	1	0.999
1353315	T	C	I1689V	1	0.977	1	1	1	1	1	1	1	1
1353355	C	A	M1675I	1	1	1	1	1	1	1	1	1	0.999
1353370	A	C	F1670L	1	1	1	1	1	1	1	1	1	1
1353381	C	T	D1667N	1	1	0.995	1	1	1	1	1	1	0.999
1353393	T	A	N1663Y	1	1	1	1	1	1	1	1	1	1
1353476	A	T	M1635K	1	1	1	1	1	1	1	1	1	0.999
1353486	C	T	E1632K	1	1	1	0.989	1	1	1	1	1	1
1353492	G	T	L1630I	1	1	1	1	1	0.994	1	1	0.985	0.999
1353608	T	C	N1591S	1	1	1	1	1	1	1	1	1	1
1353617	T	A	N1588I	1	1	1	1	1	1	1	1	1	0.999
1353675	C	G	E1569Q	1	1	1	1	1	1	1	1	1	0.999
1353678	A	G	F1568L	1	1	1	1	1	1	1	1	1	1
1353716	G	A	S1555L	1	1	1	0.989	1	1	1	1	1	0.999
1353741	A	T	L1547I	1	1	1	1	1	1	1	1	1	1
1353771	C	A	D1537Y	1	1	1	1	1	1	1	1	1	0.999
1353782	T	C	N1533S	1	1	1	0.989	1	1	1	1	1	0.999
1353808	G	T	N1524K	1	1	0.995	1	1	1	1	1	1	1
1353812	T	C	E1523G	1	1	1	1	1	1	1	1	1	1
1353815	A	G	M1522T	1	1	1	1	1	1	1	1	1	1
1353846	G	C	R1512G	1	1	1	1	1	1	1	1	1	1
1353869	C	G	S1504T	1	0.977	1	1	1	1	1	1	1	0.995
1353902	T	G	E1493A	1	1	0.995	1	1	1	1	1	1	1
1353924	T	C	N1486D	0.975	1	1	1	1	1	1	1	1	1
1353927	T	C	T1485A	1	1	1	1	1	1	1	1	1	1
1353939	T	G	N1481H	0.975	1	0.986	1	1	1	1	1	1	0.995
1353942	C	T	E1480K	1	1	0.995	1	1	1	1	1	1	1
1353953	T	A	N1476I	1	1	1	0.989	0.991	1	1	1	1	0.998
1353962	A	G	I1473T	1	1	1	1	1	1	1	1	1	1
1353964	C	A	L1472F	1	1	1	1	0.991	1	1	1	1	1
1353988	G	C	D1464E	1	1	1	1	1	1	1	1	1	1
1353990	C	A	D1464Y	1	1	1	1	1	1	1	1	1	1
1354022	A	T	F1453Y	1	1	1	1	1	1	1	1	1	1
1354035	C	T	D1449N	0.975	1	1	1	1	1	1	1	1	0.999
1354083	C	A	V1433L	1	1	1	1	1	1	1	1	1	1
1354092	T	C	I1430V	1	1	0.995	1	1	1	1	1	1	1
1354131	T	A	N1417Y	1	1	1	1	1	0.951	0.991	0.936	0.742	0.982
1354140	T	C	S1414G	1	1	0.995	1	1	1	1	1	1	1
1354170	T	G	N1404H	1	1	1	1	1	1	1	1	1	0.999
1354182	C	A,*	D1400Y	1	1	0.995	1	1	1	1	1	1	0.999
1354183	G	*,C	N1399K	1	1	1	0.989	1	0.988	1	1	1	0.997
1354188	C	T	D1398N	1	0.977	0.991	0.989	0.991	1	1	1	1	0.997
1354222	C	T	M1386I	1	1	1	1	1	1	1	1	1	1
1354223	A	T	M1386K	1	1	1	1	1	1	1	1	1	1
1354236	A	G	S1382P	1	0.953	1	1	1	1	1	1	1	0.999
1354241	G	T	T1380K	1	1	1	1	1	1	1	1	1	1
1354254	C	A,*,T	D1376Y	1	1	0.995	1	1	1	1	1	1	0.999
1354255	T	C,*	I1375M	1	1	0.991	1	0.972	1	1	1	1	0.997
1354338	G	T	L1348I	1	1	1	1	1	1	1	1	1	1
1354349	T	C	Y1344C	1	1	0.991	0.978	0.991	1	1	1	1	0.993
1354364	T	A	Q1339L	1	1	0.977	1	1	1	1	1	1	0.992
1354392	T	A	T1330S	1	1	1	1	1	1	1	1	1	1
1354412	T	C	N1323S	1	1	1	1	1	1	1	1	1	1
1354415	T	C	Y1322C	1	1	0.995	1	1	1	1	1	1	1
1354422	C	T	D1320N	1	1	1	1	1	1	1	1	1	1
1354485	T	C,*	I1299V	1	1	0.995	1	1	1	1	1	1	1
1354513	C	G,*	M1289I	1	1	1	1	1	0.994	0.964	0.982	1	0.994
1354523	T	A	Y1286F	1	1	1	1	1	1	1	1	1	1
1354553	T	C	E1276G	1	1	1	1	1	1	1	1	1	0.999
1354587	C	T,A	G1265R	1	1	1	1	1	1	1	1	1	0.999
1354589	T	C	K1264R	0.925	0.884	0.908	0.967	0.935	0.36	0.154	0.119	0.197	0.658
1354628	T	C	H1251R	1	1	1	1	1	1	1	1	1	0.999
1354631	G	T	T1250K	1	1	1	1	1	1	1	1	1	1
1354666	G	C	N1238K	1	1	1	1	1	1	1	1	1	1
1354679	A	T	F1234Y	1	1	1	1	0.991	1	1	1	1	1
1354715	C	T	S1222N	1	1	0.968	1	0.991	1	1	1	1	0.989
1354721	T	G	N1220T	1	1	1	1	1	1	1	1	1	0.998
1354743	C	T	D1213N	1	1	1	1	1	1	1	1	1	1
1354772	T	*,C	N1203S	1	0.977	1	1	1	1	1	1	1	0.999
1354801	A	*,C	S1193R	1	1	1	1	0.991	1	1	1	1	0.999
1354802	C	T,*	S1193N	0.975	1	0.991	0.989	0.972	1	1	1	1	0.99
1354803	T	A	S1193C	1	1	1	1	1	1	1	1	1	1
1354809	T	G,*,C	N1191H	1	1	1	1	1	1	1	1	1	1
1354834	G	*,A,T	N1182K	0.974	1	0.972	1	0.991	0.945	0.95	0.807	0.955	0.95
1354870	C	A,*	M1170I	1	1	0.995	1	1	1	1	1	1	1
1354885	G	T	F1165L	1	1	1	1	0.991	1	1	1	1	1
1354920	G	A	H1154Y	1	1	1	1	1	1	1	1	1	1
1354986	G	T	L1132I	1	1	1	0.989	1	1	1	1	1	0.999
1354991	G	C	T1130S	1	1	0.995	1	1	1	1	1	1	1
1355052	C	T	V1110I	1	1	1	1	1	1	1	1	1	1
1355055	A	C	S1109A	1	1	0.991	1	1	1	1	1	1	0.998
1355078	T	C	N1101S	1	1	1	1	1	1	1	1	1	1
1355160	T	C	K1074E	1	1	1	1	1	1	1	1	1	1
1355207	G	T	T1058K	1	1	1	1	1	1	1	1	1	1
1355255	C	T	R1042K	1	1	1	0.978	1	1	1	1	1	0.998
1355336	G	A	S1015F	1	1	1	1	0.991	1	1	1	1	1
1355387	G	A	T998M	1	1	1	1	1	1	1	1	1	1
1355421	T	A	N987Y	1	1	1	1	1	1	1	1	1	0.999
1355430	T	G	N984H	1	1	1	1	1	1	1	1	1	1
1355435	T	A	N982I	1	1	1	1	1	1	1	1	1	1
1355441	G	A	T980I	0.925	1	0.944	0.889	0.87	1	1	1	1	0.951
1355452	C	A	L976F	1	1	1	1	1	1	1	1	1	1
1355468	A	G	L971S	1	0.977	0.995	1	0.991	1	1	1	1	0.997
1355471	C	T	G970D	1	1	1	1	1	1	1	1	0.985	1
1355484	A	G	F966L	1	1	0.995	1	1	1	1	1	1	1
1355517	C	T	G955R	0.95	0.977	0.982	0.967	0.981	0.951	1	0.991	0.985	0.98
1355556	A	G	Y942H	1	1	1	1	0.991	1	1	1	1	1
1355562	C	T	G940S	1	1	0.995	1	1	1	1	1	1	1
1355564	C	A	R939I	1	1	1	1	0.991	1	1	1	1	1
1355621	G	A	P920L	1	1	1	1	1	1	1	1	1	1
1355622	G	C	P920A	1	1	1	1	1	1	1	1	1	1
1355626	T	G	Q918H	1	1	1	1	1	1	1	1	1	1
1355628	G	T	Q918K	1	1	1	1	1	1	1	1	1	0.999
1355646	T	C	S912G	1	1	0.995	1	1	1	1	1	1	1
1355655	C	T	G909R	1	1	1	0.989	1	1	1	1	1	0.998
1355666	T	C	N905S	1	1	0.995	1	1	1	1	1	1	1
1355727	A	G	Y885H	1	0.93	0.982	1	0.963	1	1	1	1	0.993
1355744	C	T	C879Y	1	1	1	1	1	1	1	1	1	0.999
1355777	C	T	S868N	1	1	0.995	1	1	1	1	1	1	0.999
1355838	C	G	E848Q	1	1	1	1	1	1	1	1	1	1
1355843	C	T,A	R846K	1	1	1	1	0.991	1	1	1	1	1
1355848	C	A	M844I	1	1	1	1	1	0.988	1	1	0.97	0.995
1355911	T	G	L823F	1	1	1	1	1	1	1	1	1	1
1355937	G	T	L815I	1	1	1	1	1	0.994	1	1	1	1
1355960	A	G	I807T	1	1	0.995	1	1	1	1	1	1	1
1355961	T	C	I807V	1	1	1	1	0.991	1	1	1	1	1
1355985	G	T	P799T	1	1	1	1	1	1	1	1	1	1
1355990	C	T	G797E	1	1	1	1	1	1	1	1	1	1
1356092	C	A,G,T	G763V	1	1	1	0.989	1	1	1	1	1	0.998
1356125	C	G	G752A	0.975	1	1	1	1	1	1	1	1	1
1356188	T	G	K731T	1	1	1	1	1	1	1	1	1	1
1356242	G	C	S713C	1	1	1	1	0.991	1	1	1	1	1
1356254	G	T	A709E	1	1	1	1	1	1	1	1	1	0.984
1356257	C	G	R708P	1	1	1	1	1	1	1	1	1	1
1356275	T	C	E702G	1	1	1	1	1	1	1	1	1	1
1356284	A	G	I699T	0.8	0.837	0.834	0.856	0.907	0.957	1	0.991	1	0.916
1356285	T	A	I699F	1	1	1	1	1	1	1	1	0.985	1
1356300	G	T	L694I	1	0.977	1	1	0.991	1	1	1	1	0.999
1356307	C	T	M691I	1	1	1	1	0.991	1	1	1	1	1
1356312	G	C,T	Q690E	1	1	1	1	1	1	1	1	1	1
1356315	T	G	N689H	1	1	1	1	1	1	1	1	1	1
1356332	G	A,T	S683F	1	1	1	1	1	1	1	1	1	1
1356399	T	C	K661E	1	1	0.995	1	1	1	1	1	1	1
1356402	A	C	S660A	1	1	1	1	1	1	1	1	1	1
1356423	C	A	A653S	1	1	1	1	1	1	1	1	1	0.999
1356446	A	G	L645S	0.975	1	0.995	0.989	0.991	0.774	0.905	0.734	0.682	0.915
1356453	T	C	T643A	1	1	1	1	1	1	1	1	1	1
1356488	G	T,C	T631K	1	1	1	1	1	1	1	1	1	0.999
1356497	T	G	Q628P	1	1	1	1	1	1	1	1	1	1
1356503	T	G	K626T	1	0.884	0.963	0.911	0.972	1	1	1	1	0.979
1356508	T	G	K624N	1	1	1	1	1	1	1	1	1	1
1356533	G	A	T616I	1	1	0.986	0.978	1	1	1	1	1	0.989
1356554	G	T	P609H	1	1	1	1	1	1	1	1	1	1
1356560	A	G	F607S	1	1	1	1	1	1	1	1	1	1
1356567	T	C	I605V	1	1	1	0.989	1	1	1	1	1	0.999
1356576	G	A,T	H602Y	1	1	0.995	1	1	1	1	1	1	0.999
1356780	G	A	L534F	1	0.977	1	1	1	1	1	1	1	0.999
1356806	G	T	P525Q	1	1	0.995	1	1	1	1	1	1	1
1356811	C	T	M523I	1	1	1	1	1	1	1	1	1	1
1356839	G	C	P514R	1	1	1	1	0.991	1	1	1	1	1
1356840	G	A	P514S	0.975	1	1	1	1	1	1	1	1	1
1356874	A	T	H502Q	1	1	1	1	1	1	1	1	1	1
1356875	T	C	H502R	1	1	0.995	1	1	1	1	1	1	0.999
1356876	G	A	H502Y	1	1	1	1	1	1	1	1	1	1
1356882	T	A	I500F	1	1	1	1	1	1	1	1	1	0.998
1357001	T	C	N460S	1	1	1	1	0.991	1	1	1	1	0.999
1357038	T	C	T448A	1	1	1	1	1	1	1	1	1	1
1357049	C	G	C444S	1	1	1	1	1	1	1	1	1	1
1357182	C	T	E400K	1	1	1	1	1	0.994	1	1	1	1
1357280	G	A	S367F	1	1	1	1	1	1	1	1	1	1
1357295	T	A	K362I	1	1	1	1	1	0.994	1	1	0.985	0.998
1357395	A	G,*	Y329H	1	0.976	1	1	0.972	1	1	1	1	0.997
1357397	T	A,*	K328I	1	0.976	1	1	0.972	1	1	1	1	0.997
1357406	A	T,*	M325K	1	0.976	1	1	0.972	1	1	1	1	0.997
1357407	T	C,*	M325V	0.872	0.85	0.995	0.966	0.981	1	1	1	1	0.986
1357413	C	T,*,G	D323N	1	0.976	1	0.989	0.972	1	1	1	1	0.997
1357416	C	*,T	D322N	1	1	1	0.989	0.991	0.707	0.577	0.881	0.879	0.892
1357421	T	*,A	K320I	1	1	1	0.989	0.991	0.707	0.577	0.881	0.879	0.892
1357425	T	*,C	N319D	1	1	1	0.989	0.991	0.707	0.577	0.881	0.879	0.892
1357427	T	*,C	Y318C	1	1	1	0.989	0.991	0.707	0.577	0.881	0.879	0.892
1357430	A	*,T	M317K	1	1	1	0.989	0.991	0.707	0.577	0.881	0.879	0.892
1357431	T	C,*	M317V	1	1	0.995	0.989	1	1	1	1	1	0.998
1357434	G	*,A	H316Y	1	1	1	0.989	0.99	0.707	0.577	0.881	0.879	0.892
1357442	T	*,C	Y313C	0.85	1	0.972	0.921	0.951	0.555	0.471	0.706	0.606	0.819
1357443	A	*,G	Y313H	0.85	1	0.972	0.921	0.951	0.555	0.471	0.706	0.606	0.819
1357445	T	*,A	K312I	0.85	1	0.972	0.92	0.949	0.555	0.411	0.704	0.606	0.817
1357449	T	C,*	N311D	1	1	1	1	1	0.994	0.927	0.991	1	0.993
1357454	A	T,*	M309K	1	1	1	1	1	0.994	0.983	0.991	1	0.997
1357461	C	*,A	D307Y	0.85	1	0.972	0.922	0.949	0.571	0.515	0.704	0.591	0.821
1357491	A	*,G	Y297H	0.975	1	0.991	1	0.962	0.884	0.914	0.697	0.667	0.936
1357493	T	*,A	K296I	0.975	1	0.991	1	0.963	0.884	0.914	0.697	0.667	0.936
1357497	T	C,*	N295D	0.975	1	1	1	1	0.993	1	1	1	0.999
1357502	A	T,*	M293K	0.975	1	1	1	1	0.868	0.907	0.689	0.662	0.939
1357515	A	G,*	Y289H	1	1	1	1	1	1	1	1	1	1
1357524	A	*,G	Y286H	0.975	1	1	1	0.963	1	1	1	1	0.994
1357539	G	*,A	H281Y	1	1	1	1	0.971	1	1	1	1	0.995
1357556	T	*,C	N275S	1	1	1	0.989	0.972	1	1	1	1	0.996
1357605	C	*,T	D259N	0.975	0.977	0.977	0.989	0.963	0.988	0.941	0.991	0.848	0.971
1357611	A	*,G	Y257H	1	0.977	0.977	0.989	0.963	0.988	0.941	0.991	0.848	0.972
1357641	C	*,G	D247H	1	1	0.995	1	1	1	1	1	1	0.998
1357673	C	G,T,*	G236A	1	1	0.995	0.989	1	1	1	1	1	0.997
1357701	T	G	S227R	1	1	1	1	1	1	1	1	1	1
1357706	G	A	S225L	0.975	1	1	1	1	1	1	1	1	1
1357707	A	G	S225P	0.975	1	1	1	1	1	1	1	1	0.999
1357725	C	T	E219K	1	1	0.995	1	1	1	1	1	1	1
1357726	T	A	K218N	1	1	0.995	1	1	1	1	1	1	1
1357733	G	A	T216I	1	1	1	1	0.991	1	1	1	1	1
1357739	C	T	C214Y	1	1	1	1	1	1	1	1	1	1
1357740	A	T	C214S	1	1	1	0.989	1	1	1	1	1	1
1357777	C	A,G	K201N	1	1	1	0.989	1	1	1	1	1	1
1357778	T	C	K201R	1	1	1	1	1	1	1	1	1	1
1357811	T	A	N190I	1	1	1	1	0.991	1	1	1	1	1
1357845	G	C	H179D	1	1	1	1	1	1	1	1	1	1
1357920	C	T,G	D154N	1	1	1	1	1	1	1	1	1	1
1357929	C	T	A151T	1	1	0.995	1	1	1	1	1	1	1
1357992	T	C	K130E	1	1	1	1	1	1	1	1	1	1
1358018	T	A	N121I	1	1	0.995	1	1	1	1	1	1	0.999
1358024	G	A	S119L	1	1	1	1	1	1	1	1	1	1
1358030	C	T	S117N	1	1	1	1	1	1	1	1	1	1
1358055	C	A	A109S	1	1	0.995	1	1	1	1	1	1	1
1358060	C	G	C107S	1	1	1	1	1	1	1	1	1	1
1358092	C	A	K96N	1	1	1	1	1	1	1	1	1	0.999
1358117	C	T	C88Y	1	1	1	1	1	1	1	1	1	1
1358121	T	A	N87Y	1	1	1	1	1	1	1	1	1	0.998
1358123	C	G	R86T	1	1	0.991	1	0.991	1	1	1	1	0.998
1358141	C	A	S80I	0.975	1	1	1	1	1	1	1	1	1
1358186	T	A	Y65F	1	1	1	0.989	1	1	1	1	1	0.999
1358219	A	G	I54T	1	1	0.995	1	1	1	1	1	1	1
1358220	T	A	I54L	1	1	1	1	1	1	1	1	1	1
1358265	T	G	N39H	1	0.977	0.991	0.944	1	1	1	1	1	0.991
1358310	T	C	I24V	1	1	1	1	1	1	1	1	1	1
1358326	T	C	I18M	1	1	1	1	1	1	1	1	1	1

## Sheet: pfkelch13
Position	REF (3D7)	ALT	AA	Congo	Gambia	Ghana	Malawi	Senegal	Cambodia (North)	Cambodia (West)	Thailand	Vietnam	Ref freq (Total)
			change
1724843	G	T	H719N	1	1	1	1	1	1	1	1	1	1
1724925	T	G,C	E691D	1	1	0.995	1	1	1	1	1	1	1
1724974	G	A	A675V	1	1	1	1	1	1	1	0.899	1	0.996
1724998	G	A	P667L	1	1	1	1	1	1	1	1	0.985	1
1725089	C	T	V637I	1	1	1	1	0.991	1	1	1	1	0.999
1725109	T	A	Y630F	1	1	1	1	1	1	1	1	1	0.999
1725158	A	G	F614L	1	1	1	1	1	1	1	0.991	1	1
1725161	G	C	Q613E	1	1	1	1	1	1	1	1	1	1
1725162	T	A	E612D	1	0.977	1	1	1	1	1	1	1	1
1725221	T	A	T593S	1	1	1	1	1	1	1	1	1	1
1725233	C	T	V589I	1	1	1	1	1	1	1	1	1	1
1725247	T	A	D584V	1	1	1	1	1	1	0.995	1	1	0.999
1725259	C	T	C580Y	1	1	1	1	1	0.909	0.335	0.807	0.924	0.901
1725266	C	A	A578S	1	1	0.986	0.978	1	1	1	1	1	0.997
1725277	G	A	P574L	1	1	1	1	1	1	1	0.982	1	0.998
1725295	A	C	V568G	1	1	1	1	1	1	1	1	0.985	1
1725316	C	T	R561H	1	1	1	1	1	1	1	0.982	1	0.997
1725340	G	A	P553L	1	1	1	1	1	1	1	0.991	1	0.998
1725370	A	G	I543T	1	1	1	1	1	1	0.991	1	0.818	0.995
1725382	C	G	R539T	1	1	1	1	1	0.988	0.937	0.881	0.924	0.983
1725385	C	A	G538V	1	1	1	1	1	1	1	0.89	1	0.995
1725388	T	A	N537I	1	1	1	1	1	1	1	0.991	1	1
1725398	C	G	V534L	1	1	1	1	1	1	1	1	1	1
1725404	A	T	C532S	1	1	1	1	1	1	1	1	1	1
1725425	T	C	N525D	1	1	1	1	1	1	1	0.991	1	1
1725434	T	A	S522C	1	1	1	1	1	1	1	1	1	0.999
1725440	C	T	V520I	1	1	1	1	1	1	1	1	1	1
1725521	A	G	Y493H	1	1	1	1	1	0.976	0.905	1	0.939	0.984
1725556	G	A	A481V	1	1	1	1	1	1	1	0.991	1	1
1725570	C	A	M476I	1	1	1	1	1	1	1	1	1	1
1725622	G	A	S459L	1	1	1	1	1	0.994	1	1	1	1
1725626	T	A,C	N458Y	1	1	1	1	1	1	1	0.945	1	0.997
1725652	C	G	G449A	1	1	1	1	1	1	1	0.972	1	0.998
1725662	A	T	F446I	1	1	1	1	1	1	1	0.982	1	0.998
1725676	G	A	P441L	1	1	1	1	1	1	1	0.945	1	0.995
1725684	T	A	K438N	1	1	1	1	1	1	1	1	1	1
1725752	T	C	I416V	1	1	1	1	1	1	1	1	1	1
1726139	C	A	G287C	1	1	0.995	1	1	1	1	1	1	1
1726156	T	A	D281V	1	1	1	1	1	1	1	1	1	0.999
1726190	C	T	E270K	1	1	1	1	1	1	1	1	1	1
1726207	T	C	N264S	1	1	1	0.989	1	1	1	1	1	0.999
1726214	A	T	L262I	1	1	1	1	1	1	1	1	1	1
1726226	A	T	L258M	1	1	1	1	0.981	1	1	1	1	0.998
1726234	C	T	R255K	0.95	1	0.977	0.967	0.991	1	1	1	1	0.991
1726244	C	G	E252Q	1	1	1	1	1	1	1	0.954	1	0.992
1726349	T	G	N217H	1	1	1	1	1	1	1	1	1	1
1726402	G	A	T199I	1	1	1	1	1	1	1	1	1	0.999
1726424	T	G	T192P	1	1	1	1	1	1	1	1	1	0.999
1726431	T	A	K189N	1	0.93	0.986	1	0.954	1	1	1	1	0.987
1726432	T	G	K189T	0.7	0.465	0.396	0.856	0.472	1	1	1	1	0.734
1726469	G	T,C	L177I	1	1	0.995	1	0.991	1	1	1	1	0.999
1726475	C	T	A175T	1	1	1	1	1	1	1	1	1	1
1726553	T	A	T149S	0.95	1	0.991	1	1	1	1	1	1	0.998
1726555	A	T	I148K	1	1	1	1	1	1	1	1	1	1
1726570	A	G	L143P	1	1	1	1	1	1	1	1	1	1
1726574	T	*,C	N142D	1	0.93	0.991	1	1	1	1	1	1	0.996
1726576	T	*,C	N141S	1	1	0.991	1	1	1	1	1	1	0.998
1726592	G	T,*	H136N	1	0.977	0.995	1	1	1	1	1	1	0.997
1726607	T	C	N131D	1	1	0.995	1	1	1	1	1	1	1
1726609	T	C	E130G	1	1	1	1	1	0.988	1	1	1	0.999
1726658	T	G	K114Q	1	1	1	0.989	1	1	1	1	1	1
1726663	C	T	G112E	1	1	0.986	1	0.981	1	1	1	1	0.997
1726682	T	C	M106V	1	1	1	1	1	1	1	1	1	1
1726697	T	C	R101G	1	1	1	1	1	1	1	1	1	1
1726722	T	A	K92N	0.975	1	1	1	1	1	1	1	1	1
1726729	C	A	S90I	1	1	1	1	1	1	1	1	1	1
1726737	G	A,C	N87K	1	1	0.995	1	1	1	1	1	1	1
1726796	A	C	Y68D	1	1	1	1	0.991	1	1	1	1	1
1726888	C	G	S37T	1	1	1	0.989	1	1	1	1	1	0.999
1726921	C	T	G26D	1	1	1	1	1	1	1	1	1	1
1726942	G	T	T19K	1	1	0.995	1	1	1	1	1	1	0.999
